# Supplementary material for: Derivation and Clinical Utility of Safety Targets for Linezolid-Related Adverse Events in Drug-Resistant Tuberculosis Treatment
Source: Pharmaceuticals (Basel). 2023 Nov 8;16(11):1575. doi: 10.3390/ph16111575 (PMC10674798; doi:10.3390/ph16111575)
Supplement: Supplementary file 1 [file pharmaceuticals-16-01575-s001.zip]

Archive with 1 entries (1 files):
- pharmaceuticals-2687013-supplementary.pdf
